# Supplementary material for: Genome-Wide Association Analysis for Blood Lipid Traits Measured in Three Pig Populations Reveals a Substantial Level of Genetic Heterogeneity
Source: PLoS One. 2015 Jun 29;10(6):e0131667. doi: 10.1371/journal.pone.0131667 (PMC4488070; doi:10.1371/journal.pone.0131667)
Supplement: S1 Table — (XLSX) [file pone.0131667.s004.xlsx]

## Sheet: 工作表1
S1 Table. PCR primers used for identification of polymorphisms of the APOB gene
Amplicon number	Fp	Rp	Amplicon size(bp)
Amplicon 1	CACTTGGTTGTCACCCACAC	CAGTTAGCCACCTGGGACTC	1097
Amplicon 2	CTCACTCCGTGGGTTAAGGA	GGGATGTTTAGATGCCCTGA	448
Amplicon 3	TCCTGCTTTACATGCGTCAG	GCACGCCTAGCATAAACACA	407
Amplicon 4	AGGCTCACGGTGAAGAAAGA	CAGGACTCCCAGAAAATTGC	443
Amplicon 5	GAAACCTTGTCCCAAATCCA	GCTGTGGCCTCTGCTTATTC	514
Amplicon 6	AGCCATGGATCTGATTCGAC	TTGCCTGTTAGCTTGGGAAG	441
Amplicon 7	GCCTAGGACCTTCTGATGGA	TCTGTAGATTGGCCCAAAGC	433
Amplicon 8	TTGTCTTCACCTTGAGGAACAG	TGCCCATGGAACTCTAGACA	606
Amplicon 9	TTCTTCAGCCTTTGCTCCAC	GAACCCGCCTGTAAAACTCA	464
Amplicon 10	CCCAAACCTCAGGAAACTTG	ACCTGAGACTGAGGGCAGAG	378
Amplicon 11	CGTGCTGTCTCTGCTCTTCA	GGCTATCCCACTGGTACGTG	466
Amplicon 12	GTGGTACAACTGGCCCAGAC	AATCATGGCCTGGTAAGCAC	1052
Amplicon 13	TCTACCAGTGCAACGACCAAC	AGGCATCAAAGTTCTGGCTGT	1039
Amplicon 14	GCTGAACCTCTGGCATTTAC	ATCTGGGCCTTGAGTTGTTGC	1016
Amplicon 15	TCCACGATCTGCATTTGTTTA	ACGATGAAGTCAGGGGTCTG	1180
Amplicon 16	TTCTATCCAAGACTGGGCCA	CAGAAGAACGCCATGCTATG	1078
Amplicon 17	TCAGCTTACCCTGAACAGCA	ATTTGAAAGGTCCTGGGTTG	1107
Amplicon 18	CAAGCATTCCATCCCAAATC	ATAAGTGCTGGCCTCACTGG	1018
Amplicon 19	GGCAGTTGATCACAAGCTCA	CAAGACAGCACTCCCAACTG	1090
Amplicon 20	CAAAGTGAAATTCCCCAAAG	GTGGTGCAGGTCACAGACAC	1094
Amplicon 21	ATTTCCTCTGAGCCACGATG	TTCAACCTGCTCATTGCTTG	433
Amplicon 22	TGAAAGATAAACCGCCATCC	TGTGTTGATGTTCTGCTGGA	1087
Amplicon 23	AGAAGGCATTTTCCAAGAGATAG	AACCTCAGCTCCCTGTGTTC	1021
