# Supplementary material for: Genome-Wide Association Analysis for Blood Lipid Traits Measured in Three Pig Populations Reveals a Substantial Level of Genetic Heterogeneity
Source: PLoS One. 2015 Jun 29;10(6):e0131667. doi: 10.1371/journal.pone.0131667 (PMC4488070; doi:10.1371/journal.pone.0131667)
Supplement: S2 Table — (XLSX) [file pone.0131667.s005.xlsx]

## Sheet: 工作表1
S2 Table. Primer and probe sequences for genotyping the 9 APOB polymorphisms.
ID	Variant	dbSNP name	Primer Sequence	Probe Sequence
1	NW_003613573.1:g.19863_20286delinsCATCGTACCGA	-	Fp: CACTTGGTTGTCACCCACAC Rp: AACTGACCTCTTTCTAAACGGATG	-
2	NW_003613573.1:g.20713A>G	rs326755851	Fp: TGTGGAGAGAAAAGCCTACATTGA Rp: AAGCCAGCTCAGTAAGAAATGTCA	Probe1: ACCCTGTCCAGCGAG Probe2: CCTGTCCAGCAAGG
3	NW_003613573.1:g.48236G>C	ss1750993382	Fp: TGTCGACAGCAAAAACATTTTCA Rp: GGAGCCCATCATGTCATTTGA	Probe1: CTTCAGAATCAACCACGA Probe2: AATCAACCAGGAGGGA
4	NW_003613573.1:g.48834A>T	ss1750993383	Fp: AGCACACTGGGCAGCTGTATAG Rp: GTGGATCCTTTGTAATCATGAGAGAA	Probe1: AAATTCCTGTTGAAAGC Probe2: AAATTCCTGATGAAAGC
5	NW_003613573.1:g.48943G>C	ss1750993384	Fp: GTCCAGGAGGAGCATGAATACTG Rp: TGAGTTTCCAGGTGCCTGTCT	Probe1: CACAAAGTCACTGCCCTGCTCACTC Probe2: TCTGGATCACAAAGTCAGTGCCCTG
6	NW_003613573.1:g.50536T>C	rs342419440	Fp: CCTAAAGGCCACCAAAATAACCT Rp: TTTCATGTGAACTATGGGTGTTGA	Probe1: TTACAGGGAACTCCAAG Probe2: TACAGGGAACTCTAAG
7	NW_003613573.1:g.53468G>A	rs321440955	Fp: TCTCAATAGAAAAGTAAGAGGTAAGGCTTT Rp: TCCCCCAAGCTGCACTCTAC	Probe1: CAACTGCCCCTGTGG Probe2: AACTGCCCCTGCGG
8	NW_003613573.1:g.53546G>A	rs339483489	Fp: GCCTTACCTCTTACTTTTCTATTGAGATG Rp: GAATATACCCGTGAAAGGATGGAA	Probe1: TACCAAAGGAGACATCA Probe2: CCAAAGGAGACGTCA
9	NW_003613573.1:g.58318C>G	rs81218261	Fp: GCAGATGGAAAAGGGAAAGAGA Rp: CAGCCCAGCTTTTAATTATTTCCT	Probe1: TTGCAGAGCTTTCT Probe2: TTGCACAGCTTTC
