# Supplementary material for: Genome-Wide Association Analysis for Blood Lipid Traits Measured in Three Pig Populations Reveals a Substantial Level of Genetic Heterogeneity
Source: PLoS One. 2015 Jun 29;10(6):e0131667. doi: 10.1371/journal.pone.0131667 (PMC4488070; doi:10.1371/journal.pone.0131667)
Supplement: S3 Table — (XLSX) [file pone.0131667.s006.xlsx]

## Sheet: 工作表1
S3 Table. Summary of phenotypic values for blood lipid traits in Laiwu, DLY and Erhualian populations
Traits	Laiwu			DLY			EHL
	N	Mean ± SD	Heritablity estimate	N	Mean ± SD	Heritablity estimate	N	Mean ± SD	Heritablity estimate
LDL-C	316	1.40 ± 0.31	0.43 ± 0.10	607	1.34 ± 0.23	0.19 ± 0.08	333	1.46 ± 0.27	0.54 ± 0.10
HDL-C		0.97 ± 0.27	0.12 ± 0.09		0.90 ± 0.21	0.29 ± 0.11		1.20± 0.42	0.37 ± 0.11
HDL-C/LDL-C		0.73 ± 0.25	0.30 ± 0.10		0.69 ± 0.18	0.31 ± 0.11		0.84 ± 0.31	0.28 ± 0.10
TC		2.29 ± 0.39	0.39 ± 0.11		2.24 ± 0.29	0.16 ± 0.08		2.21 ± 0.38	0.55 ± 0.08
TG		0.20 ± 0.14	0.32 ± 0.14		0.38 ± 0.19	0.30 ± 0.10		0.22 ± 0.12	0.57 ± 0.09
AI		1.48 ± 0.61	0.21 ± 0.10		1.58 ± 0.55	0.30 ± 0.10		1.08 ± 0.82	0.57 ± 0.10
Note: unit is mmol/L
