# Supplementary material for: Genome-Wide Association Analysis for Blood Lipid Traits Measured in Three Pig Populations Reveals a Substantial Level of Genetic Heterogeneity
Source: PLoS One. 2015 Jun 29;10(6):e0131667. doi: 10.1371/journal.pone.0131667 (PMC4488070; doi:10.1371/journal.pone.0131667)
Supplement: S4 Table — (XLS) [file pone.0131667.s007.xls]

## Sheet: Table S4.csv
S4 Table. The SNPs above the suggestive significance level for blood lipid traits identified in three populations by GWAS.
Trait	Breed	Illumina SNP	Chromosome	Position	P-value	q-value	Significance threshold	Candidate gene
LDL-C	Laiwu	H3GA0010420	3	116380509	1.45e-05	0.0112074	Suggestive	C2ORF71
LDL-C	Laiwu	ALGA0020846	3	116617205	5.53e-06	0.00482564	Suggestive
LDL-C	Laiwu	MARC0021793	3	116734418	6.55e-06	0.0055129	Suggestive
LDL-C	Laiwu	H3GA0010460	3	117213313	3.26e-06	0.00307015	Suggestive
LDL-C	Laiwu	ALGA0112705	3	118454750	2e-05	0.0147639	Suggestive
LDL-C	Laiwu	ASGA0016026	3	118607903	1.67e-07	0.000262715	Genome-wide
LDL-C	Laiwu	MARC0072455	3	118614363	1.49e-07	0.000248534	Genome-wide
LDL-C	Laiwu	ASGA0016033	3	118615471	5.02e-06	0.00446348	Suggestive
LDL-C	Laiwu	ASGA0016106	3	119006428	3.68e-07	0.000495689	Genome-wide	NCOA1
LDL-C	Laiwu	H3GA0010538	3	119146162	1.55e-05	0.011823	Suggestive
LDL-C	Laiwu	ASGA0016121	3	119168370	1.54e-06	0.00168524	Suggestive
LDL-C	Laiwu	ASGA0093257	3	120816910	3.74e-09	2.69e-05	Genome-wide
LDL-C	Laiwu	MARC0043998	3	121035255	1.53e-07	0.000248534	Genome-wide
LDL-C	Laiwu	DRGA0004220	3	121361078	6.59e-08	0.000135162	Genome-wide
LDL-C	Laiwu	ASGA0016238	3	121379081	1.71e-06	0.0017805	Suggestive
LDL-C	Laiwu	ALGA0021115	3	121597942	1.06e-05	0.00848236	Suggestive
LDL-C	Laiwu	H3GA0055522	3	121746257	1.78e-08	5.88e-05	Genome-wide
LDL-C	Laiwu	ASGA0094314	3	121746335	1.78e-08	5.88e-05	Genome-wide
LDL-C	Laiwu	ALGA0103469	3	121924158	1.62e-08	5.88e-05	Genome-wide
LDL-C	Laiwu	ALGA0110467	3	121972266	4.03e-08	9.5e-05	Genome-wide
LDL-C	Laiwu	MARC0098226	3	122082651	7.46e-06	0.00606417	Suggestive	KLHL29
LDL-C	Laiwu	ALGA0021143	3	122215895	1.01e-07	0.000176494	Genome-wide
LDL-C	Laiwu	H3GA0056548	3	122240850	6.14e-08	0.000131627	Genome-wide
LDL-C	Laiwu	ASGA0016256	3	122263608	6.87e-07	0.000875102	Genome-wide
LDL-C	Laiwu	M1GA0004757	3	122287466	2.07e-08	5.88e-05	Genome-wide
LDL-C	Laiwu	MARC0019977	3	122854537	2.09e-08	5.88e-05	Genome-wide
LDL-C	Laiwu	ALGA0021166	3	123041389	7.77e-07	0.000939868	Genome-wide
LDL-C	Laiwu	DRGA0004231	3	123277365	3.03e-06	0.00291869	Suggestive
LDL-C	Laiwu	ASGA0016300	3	123300284	2.05e-07	0.000293177	Genome-wide
LDL-C	Laiwu	DRGA0004229	3	123388225	1.98e-06	0.00194312	Suggestive
LDL-C	Laiwu	ASGA0016309	3	124028104	1.74e-06	0.0017805	Suggestive	APOB, C2ORF43, TTC32
LDL-C	Laiwu	DRGA0004238	3	124083382	7.77e-07	0.000939868	Genome-wide
LDL-C	Laiwu	ALGA0021194	3	124669410	2.68e-07	0.000372199	Genome-wide
LDL-C	Laiwu	H3GA0010692	3	124858791	2.71e-09	2.56e-05	Genome-wide
LDL-C	Laiwu	ASGA0016323	3	124901557	1.12e-06	0.00126308	Suggestive
LDL-C	Laiwu	ALGA0108227	3	125018914	7.38e-09	4.35e-05	Genome-wide
LDL-C	Laiwu	ASGA0016343	3	125197050	9.22e-11	1.45e-06	Genome-wide
LDL-C	Laiwu	MARC0083986	3	125211999	3.25e-11	1.28e-06	Genome-wide
LDL-C	Laiwu	ASGA0016342	3	125262103	3.99e-09	2.69e-05	Genome-wide
LDL-C	Laiwu	MARC0034240	3	125965890	2.25e-08	5.88e-05	Genome-wide
LDL-C	Laiwu	H3GA0010704	3	125979839	1.77e-07	0.00026851	Genome-wide
LDL-C	Laiwu	H3GA0010711	3	126108723	5.41e-11	1.28e-06	Genome-wide
LDL-C	Laiwu	ASGA0016369	3	126210935	7.93e-10	9.35e-06	Genome-wide
LDL-C	Laiwu	ASGA0016382	3	126338185	2e-08	5.88e-05	Genome-wide
LDL-C	Laiwu	H3GA0053652	3	126358355	1.01e-07	0.000176494	Genome-wide
LDL-C	Laiwu	ASGA0016378	3	126457246	9.63e-08	0.000176494	Genome-wide
LDL-C	Laiwu	MARC0030507	3	126491018	5.01e-06	0.00446348	Suggestive
LDL-C	Laiwu	ASGA0016395	3	126540385	2.15e-08	5.88e-05	Genome-wide
LDL-C	Laiwu	MARC0049132	3	126667308	7.24e-06	0.00599169	Suggestive
LDL-C	Laiwu	ALGA0021273	3	126719800	4.32e-08	9.71e-05	Genome-wide
LDL-C	Laiwu	MARC0007678	3	126757781	1.07e-08	5.63e-05	Genome-wide
LDL-C	Laiwu	DRGA0004260	3	127238959	3.56e-08	8.83e-05	Genome-wide
LDL-C	Laiwu	MARC0099803	3	127625936	1.28e-08	5.88e-05	Genome-wide
LDL-C	Laiwu	ALGA0021307	3	128410163	1.65e-05	0.0123486	Suggestive
LDL-C	Laiwu	ASGA0016470	3	129178898	1.82e-07	0.000268897	Genome-wide
LDL-C	Laiwu	DRGA0004275	3	129202799	4.51e-07	0.000590221	Genome-wide
LDL-C	Laiwu	INRA0011705	3	130050180	9.77e-07	0.00115178	Genome-wide
LDL-C	Laiwu	ASGA0104570	3	131087992	1.95e-06	0.00194312	Suggestive
LDL-C	Laiwu	ALGA0021472	3	131786847	4.67e-06	0.00432007	Suggestive
LDL-C	Laiwu	ALGA0115437	3	143698872	1.42e-05	0.0111368	Suggestive	Undetected
LDL-C	Laiwu	ALGA0117579	3	143791334	6.01e-06	0.00515703	Suggestive	Undetected
LDL-C	DLY	ASGA0010472	2	60338816	2.15e-05	0.346053	Suggestive	CRTC1, SLC27A1, CERS1
LDL-C	EHL	ASGA0025331	5	34643398	2.47e-05	0.209424	Suggestive	HMGA2
LDL-C	EHL	ASGA0085659	18	59827202	2.31e-05	0.209424	Suggestive	Undetected
LDL-C	EHL	ASGA0100953	18	59833467	2.31e-05	0.209424	Suggestive
LDL-C	EHL	MARC0037227	18	59971337	2.31e-05	0.209424	Suggestive
HDL-C	DLY	MARC0010324	9	18740429	1.34e-05	0.531545	Suggestive	PRCP
HDL-C/LDL-C	Laiwu	MARC0010341	5	25185108	4.75e-07	0.0224021	Genome-wide	TAC3,GPR182
HDL-C/LDL-C	Laiwu	M1GA0018983	14	109016085	1.79e-05	0.261681	Suggestive	RNLS,LIPK
HDL-C/LDL-C	DLY	ALGA0021166	3	123041389	3.08e-06	0.123536	Suggestive	NCOA1, KLHL29
HDL-C/LDL-C	DLY	DRGA0004229	3	123388225	1.54e-05	0.238732	Suggestive
HDL-C/LDL-C	DLY	ASGA0058243	13	84662548	1.78e-05	0.238732	Suggestive	Undetected
HDL-C/LDL-C	EHL	MARC0031521	1	94111766	1.3e-05	0.297611	Suggestive	PGM3
HDL-C/LDL-C	EHL	ASGA0003711	1	95099817	2.71e-05	0.297611	Suggestive
HDL-C/LDL-C	EHL	ASGA0030933	7	7473615	2.02e-05	0.297611	Suggestive	Undetected
TC	Laiwu	ASGA0016026	3	118607903	6.74e-06	0.0093417	Suggestive	C2ORF71
TC	Laiwu	MARC0072455	3	118614363	1.59e-05	0.0186986	Suggestive
TC	Laiwu	ASGA0016106	3	119006428	2.03e-06	0.00308054	Suggestive
TC	Laiwu	ASGA0093257	3	120816910	5.54e-08	0.000195742	Genome-wide	NCOA1
TC	Laiwu	MARC0043998	3	121035255	9e-07	0.00151507	Genome-wide
TC	Laiwu	DRGA0004220	3	121361078	2.06e-07	0.000441786	Genome-wide
TC	Laiwu	ALGA0021115	3	121597942	6.37e-06	0.00910212	Suggestive
TC	Laiwu	H3GA0055522	3	121746257	1.56e-07	0.000350271	Genome-wide
TC	Laiwu	ASGA0094314	3	121746335	1.56e-07	0.000350271	Genome-wide
TC	Laiwu	ALGA0103469	3	121924158	6.76e-08	0.000212626	Genome-wide
TC	Laiwu	ALGA0110467	3	121972266	1.48e-07	0.000350271	Genome-wide
TC	Laiwu	ALGA0021143	3	122215895	1.23e-06	0.00200035	Suggestive	KLHL29
TC	Laiwu	H3GA0056548	3	122240850	4.91e-07	0.000965232	Genome-wide
TC	Laiwu	ASGA0016256	3	122263608	5.77e-07	0.00108806	Genome-wide
TC	Laiwu	M1GA0004757	3	122287466	5.81e-08	0.000195742	Genome-wide
TC	Laiwu	MARC0019977	3	122854537	2.36e-08	0.000158821	Genome-wide
TC	Laiwu	ALGA0021166	3	123041389	1.82e-06	0.0028624	Suggestive
TC	Laiwu	ASGA0016300	3	123300284	6.77e-07	0.00118519	Genome-wide
TC	Laiwu	H3GA0010692	3	124858791	1.44e-08	0.000113145	Genome-wide	APOB, C2ORF43
TC	Laiwu	ALGA0108227	3	125018914	3.68e-08	0.000173693	Genome-wide
TC	Laiwu	ASGA0016343	3	125197050	3.01e-09	6.7e-05	Genome-wide
TC	Laiwu	MARC0083986	3	125211999	7.14e-09	6.74e-05	Genome-wide
TC	Laiwu	ASGA0016342	3	125262103	4.26e-09	6.7e-05	Genome-wide
TC	Laiwu	MARC0034240	3	125965890	1.57e-05	0.0186986	Suggestive
TC	Laiwu	H3GA0010711	3	126108723	2.72e-09	6.7e-05	Genome-wide	TTC32
TC	Laiwu	ASGA0016369	3	126210935	5.77e-09	6.74e-05	Genome-wide
TC	Laiwu	ASGA0016382	3	126338185	4.22e-08	0.000180818	Genome-wide
TC	Laiwu	H3GA0053652	3	126358355	2.44e-07	0.000499982	Genome-wide
TC	Laiwu	ASGA0016378	3	126457246	1.33e-07	0.000347563	Genome-wide
TC	Laiwu	ASGA0016395	3	126540385	2.71e-08	0.000159747	Genome-wide
TC	Laiwu	ALGA0021273	3	126719800	8.42e-08	0.000248313	Genome-wide
TC	Laiwu	MARC0007678	3	126757781	1.02e-07	0.000283484	Genome-wide
TC	Laiwu	DRGA0004260	3	127238959	6.79e-07	0.00118519	Genome-wide
TC	Laiwu	MARC0099803	3	127625936	5.41e-08	0.000195742	Genome-wide
TC	Laiwu	ASGA0016470	3	129178898	2.77e-06	0.00407522	Suggestive
TC	Laiwu	DRGA0004275	3	129202799	8.41e-06	0.0113283	Suggestive
TC	Laiwu	INRA0011705	3	130050180	1.54e-05	0.0186986	Suggestive
TC	Laiwu	ASGA0104570	3	131087992	1.76e-05	0.0201922	Suggestive
TC	Laiwu	ALGA0021472	3	131786847	1.23e-05	0.0161215	Suggestive
TC	DLY	MARC0085934	3	126039599	1.22e-05	0.47493	Suggestive	TTC32
TG	Laiwu	DRGA0001106	1	74019662	1.26e-05	0.1444	Suggestive	KLHL32，MCHR2
TG	Laiwu	ALGA0114131	9	32883357	4.91e-06	0.1444	Suggestive	Undetected
TG	Laiwu	ALGA0080239	14	107033485	1.67e-05	0.1444	Suggestive	RNLS, LIPK
AI	DLY	ALGA0021166	3	123041389	2.78e-07	0.0111666	Genome-wide	KLHL29
AI	DLY	DRGA0004231	3	123277365	8.08e-06	0.108194	Suggestive
AI	DLY	DRGA0004229	3	123388225	3.93e-06	0.0789902	Suggestive
AI	EHL	MARC0046646	9	14306925	1.19e-05	0.403185	Suggestive	PRCP, AAMDC
