# Supplementary material for: Genome-Wide Association Analysis for Blood Lipid Traits Measured in Three Pig Populations Reveals a Substantial Level of Genetic Heterogeneity
Source: PLoS One. 2015 Jun 29;10(6):e0131667. doi: 10.1371/journal.pone.0131667 (PMC4488070; doi:10.1371/journal.pone.0131667)
Supplement: S5 Table — (XLS) [file pone.0131667.s008.xls]

## Sheet: Table S5.csv
S5 Table. The SNPs that achieved the suggestive significance level and were identified in the five populations by meta-analysis of GWAS.
Trait	Chromosome	Position	Significant SNP	P_value	q_value	Significance Threshold	Candidate gene
LDL-C	2	49286824	ALGA0013658	3.68e-06	0.0037365	Suggestive	CRTC1, SLC27A1, CERS1, CILP2
LDL-C	2	50426019	ASGA0094162	2e-07	0.000383578	Genome-wide
LDL-C	2	51202832	MARC0086779	6.62e-06	0.00571339	Suggestive
LDL-C	2	55894230	MARC0079840	4.35e-05	0.0278094	Suggestive
LDL-C	2	57011989	MARC0081975	6.48e-06	0.00571339	Suggestive
LDL-C	2	57794067	ALGA0013970	1.75e-06	0.00215762	Genome-wide
LDL-C	2	58577786	ASGA0010501	2.18e-08	0.000188145	Genome-wide
LDL-C	2	58687649	INRA0008855	1.91e-06	0.0021979	Genome-wide
LDL-C	2	58719232	H3GA0006890	1.1e-07	0.000237339	Genome-wide
LDL-C	2	58824238	ALGA0013961	1.1e-07	0.000237339	Genome-wide
LDL-C	2	61822605	ALGA0013916	1.33e-06	0.00191309	Genome-wide
LDL-C	2	64970665	ALGA0103553	6.74e-08	0.000237339	Genome-wide	SMARCA4, LDLR, INSR
LDL-C	2	65057680	ASGA0096884	2.33e-07	0.000402181	Genome-wide
LDL-C	2	65152586	DIAS0003568	9.71e-08	0.000237339	Genome-wide
LDL-C	2	65200938	ALGA0108179	9.71e-08	0.000237339	Genome-wide
LDL-C	2	66374171	INRA0008800	2.83e-06	0.00305304	Genome-wide
LDL-C	2	66776495	DRGA0003010	9.83e-06	0.00765488	Suggestive
LDL-C	2	69290803	INRA0008792	1.02e-05	0.00765488	Suggestive
LDL-C	2	70246409	DIAS0002715	4.47e-06	0.00428648	Suggestive
LDL-C	2	74172164	MARC0031677	5.26e-05	0.0316266	Suggestive	GNA11, ABCA7
LDL-C	2	75594507	ALGA0013721	5.6e-05	0.0316266	Suggestive
LDL-C	2	75604591	ASGA0010395	5.68e-05	0.0316266	Suggestive
LDL-C	2	81551369	H3GA0006912	3.14e-05	0.0216798	Suggestive	HMGCR
LDL-C	3	116380509	H3GA0010420	3.53e-05	0.0234351	Suggestive	C2ORF71
LDL-C	3	125625241	ASGA0083506	1.7e-06	0.00215762	Genome-wide	APOB, C2ORF43, TTC32
LDL-C	3	125979839	H3GA0010704	2.73e-05	0.0196344	Suggestive
LDL-C	3	126929657	ALGA0021292	7.46e-09	0.000128767	Genome-wide
LDL-C	3	129178898	ASGA0016470	1.29e-06	0.00191309	Genome-wide
HDL-C/LDL-C	2	70542266	DBKK0000164	7.29e-06	0.0958327	Suggestive	SMARCA4, LDLR, INSR
HDL-C/LDL-C	2	71036422	DRGA0003003	2.22e-05	0.121597	Suggestive
TC	2	58577786	ASGA0010501	2.13e-05	0.0508586	Suggestive	CRTC1, SLC27A1, CERS1, CILP2
TC	2	58719232	H3GA0006890	1.12e-05	0.0374396	Suggestive
TC	2	58824238	ALGA0013961	1.12e-05	0.0374396	Suggestive
TC	2	64970665	ALGA0103553	1.99e-05	0.0508586	Suggestive	SMARCA4
TC	2	65057680	ASGA0096884	4.88e-05	0.087749	Suggestive
TC	2	66374171	INRA0008800	5.25e-05	0.087749	Suggestive
TC	3	126358355	H3GA0053652	3.29e-05	0.0687367	Suggestive	APOB, C2ORF43, TTC32
TC	3	126929657	ALGA0021292	1.12e-06	0.0187198	Genome-wide
TC	3	129178898	ASGA0016470	2.36e-06	0.0197226	Genome-wide
TG	2	58577786	ASGA0010501	1.92e-05	0.0642325	Suggestive	CRTC1、SLC27A1、CERS1、CILP2
TG	2	61822605	ALGA0013916	4.92e-05	0.090327	Suggestive
TG	2	64970665	ALGA0103553	2.74e-06	0.0458326	Genome-wide
TG	2	65057680	ASGA0096884	1.04e-05	0.0606361	Suggestive	SMARCA4, LDLR, INSR
TG	2	66274569	ASGA0010421	2.83e-05	0.0676257	Suggestive
TG	2	66776495	DRGA0003010	4.96e-05	0.090327	Suggestive
TG	2	68965440	DIAS0000914	5.4e-05	0.090327	Suggestive
TG	2	69290803	INRA0008792	1.17e-05	0.0606361	Suggestive
TG	12	10854247	ALGA0103101	1.45e-05	0.0606361	Suggestive	Undeteced
AI	3	118765898	DBKK0000233	2.01e-05	0.111318	Suggestive	C2ORF71
AI	3	124028104	ASGA0016309	9.15e-06	0.111318	Suggestive	NCOA1, KLHL29, APOB
AI	17	16767555	ALGA0093437	1.92e-05	0.111318	Suggestive	GPCPD1
