# Supplementary material for: Genome-Wide Association Analysis for Blood Lipid Traits Measured in Three Pig Populations Reveals a Substantial Level of Genetic Heterogeneity
Source: PLoS One. 2015 Jun 29;10(6):e0131667. doi: 10.1371/journal.pone.0131667 (PMC4488070; doi:10.1371/journal.pone.0131667)
Supplement: S6 Table — (XLSX) [file pone.0131667.s009.xlsx]

## Sheet: 工作表1
S6 Table. Phenotypic least square means (LSM) for genotypes of the nine APOB polymorphisms in the five populations.
Breed	Variant	Genotype*	Frequency	LDL (LSM)	TC (LSM)
Laiwu	NW_003613573.1:g.19863_20286delinsCATCGTACCGA	QQ	0.47	1.28 ± 0.27a	2.16 ± 0.35a
		Qq	0.37	1.45 ± 0.26b	2.41 ± 0.34b
		qq	0.16	1.64 ± 0.31c	2.51 ± 0.36c
	NW_003613573.1:g.20713A>G	AA	0.35	1.53 ± 0.32a	2.43 ± 0.39a
		AG	0.41	1.37 ± 0.26b	2.28 ± 0.34b
		GG	0.24	1.25 ± 0.27c	2.18 ± 0.35c
	NW_003613573.1:g.48236G>C	CC	0.56	1.43 ± 0.31	2.35 ± 0.37a
		GC	0.37	1.38 ± 0.30	2.29 ± 0.39
		GG	0.07	1.31 ± 0.24	2.10 ± 0.28b
	NW_003613573.1:g.48834A>T	AA	0.28	1.25 ± 0.27a	2.18 ± 0.32a
		AT	0.45	1.41 ± 0.27b	2.34 ± 0.39b
		TT	0.27	1.55 ± 0.30c	2.41 ± 0.37bc
	NW_003613573.1:g.48943G>C	CC	0.03	1.26 ± 0.26	1.99 ± 0.27a
		CG	0.28	1.35 ± 0.27	2.22 ± 0.36b
		GG	0.69	1.43 ± 0.31	2.36 ± 0.37c
	NW_003613573.1:g.50536T>C	CC	0	-	-
		CT	0.1	1.52 ± 0.25a	2.39 ± 0.38
		TT	0.9	1.39 ± 0.30b	2.30 ± 0.37
	NW_003613573.1:g.53468G>A	AA	0.56	1.42 ± 0.31	2.34 ± 0.36a
		AG	0.37	1.38 ± 0.30	2.30 ± 0.39
		GG	0.07	1.31 ± 0.24	2.10 ± 0.28b
	NW_003613573.1:g.53546G>A	AA	0	-	-
		AG	0.12	1.32 ± 0.30	2.30 ± 0.35
		GG	0.88	1.41 ± 0.30	2.31 ± 0.38
	NW_003613573.1:g.58318C>G	CC	0.03	1.22 ± 0.33	2.17 ± 0.34
		CG	0.24	1.40 ± 0.29	2.36 ± 0.37
		GG	0.73	1.41 ± 0.30	2.30 ± 0.38
F2	NW_003613573.1:g.19863_20286delinsCATCGTACCGA	QQ	0.52	1.33 ± 0.28a	2.70 ± 0.44
		Qq	0.43	1.28 ± 0.27	2.63 ± 0.43
		qq	0.05	1.20 ± 0.23b	2.60 ± 0.46
	NW_003613573.1:g.20713A>G	AA	0.49	1.35 ± 0.28a	2.73 ± 0.43a
		AG	0.42	1.27 ± 0.27bc	2.62 ± 0.46bc
		GG	0.09	1.19 ± 0.21c	2.48 ± 0.34c
	NW_003613573.1:g.48236G>C	CC	0.01	1.00 ± 0.21	2.21 ± 0.27
		GC	0.32	1.29 ± 0.25	2.61 ± 0.44
		GG	0.67	1.31 ± 0.28	2.68 ± 0.44
	NW_003613573.1:g.48834A>T	AA	0.22	1.32 ± 0.28	2.70 ± 0.42
		AT	0.57	1.31 ± 0.28	2.67 ± 0.45
		TT	0.21	1.26 ± 0.25	2.59 ± 0.42
	NW_003613573.1:g.48943G>C	CC	0.09	1.27 ± 0.28	2.63 ± 0.46
		CG	0.5	1.31 ± 0.27	2.66 ± 0.44
		GG	0.41	1.30 ± 0.27	2.67 ± 0.43
	NW_003613573.1:g.50536T>C	CC	0.05	1.17 ± 0.22a	2.52 ± 0.40
		CT	0.43	1.29 ± 0.27bc	2.65 ± 0.43
		TT	0.52	1.33 ± 0.28c	2.69 ± 0.44
	NW_003613573.1:g.53468G>A	AA	0.03	1.32 ± 0.34	2.65 ± 0.58
		AG	0.32	1.29 ± 0.25	2.61 ± 0.43
		GG	0.65	1.31 ± 0.28	2.69 ± 0.44
	NW_003613573.1:g.53546G>A	AA	0	-	-
		AG	0.18	1.34 ± 0.29	2.69 ± 0.47
		GG	0.82	1.29 ± 0.27	2.66 ± 0.43
	NW_003613573.1:g.58318C>G	CC	0.28	1.33 ± 0.28	2.71 ± 0.42
		CG	0.56	1.30 ± 0.27	2.65 ± 0.45
		GG	0.16	1.25 ± 0.25	2.60 ± 0.41
DLY	NW_003613573.1:g.19863_20286delinsCATCGTACCGA	QQ	0.92	1.33 ± 0.23	2.17 ± 0.28
		Qq	0.06	1.32 ± 0.23	2.17 ± 0.30
		qq	0.01	1.25 ± 0.18	2.11 ± 0.24
	NW_003613573.1:g.20713A>G	AA	0.83	1.35 ± 0.22a	2.18 ± 0.29
		AG	0.17	1.27 ± 0.26b	2.12 ± 0.26
		GG	0	-	-
	NW_003613573.1:g.48236G>C	CC	0	-	-
		GC	0	-	-
		GG	1	1.33 ± 0.23	2.17 ± 0.28
	NW_003613573.1:g.48834A>T	AA	0.74	1.34 ± 0.23	2.19 ± 0.30
		AT	0.26	1.30 ± 0.23	2.13 ± 0.23
		TT	0	-	-
	NW_003613573.1:g.48943G>C	CC	0	-	-
		CG	0.26	1.30 ± 0.23	2.13 ± 0.23
		GG	0.74	1.34 ± 0.23	2.19 ± 0.30
	NW_003613573.1:g.50536T>C	CC	0.06	1.34 ± 0.21	2.16 ± 0.32
		CT	0.5	1.34 ± 0.23	2.18 ± 0.30
		TT	0.44	1.33 ± 0.23	2.17 ± 0.26
	NW_003613573.1:g.53468G>A	AA	0	-	-
		AG	0.03	1.34 ± 0.07	2.14 ± 0.14
		GG	0.97	1.33 ± 0.23	2.17 ± 0.28
	NW_003613573.1:g.53546G>A	AA	0	-	-
		AG	0	-	-
		GG	1	1.33 ± 0.23	2.17 ± 0.28
	NW_003613573.1:g.58318C>G	CC	0.74	1.34 ± 0.23	2.19 ± 0.30
		CG	0.26	1.30 ± 0.23	2.13 ± 0.23
		GG	0	-	-
EHL	NW_003613573.1:g.19863_20286delinsCATCGTACCGA	QQ	1	1.43 ± 0.24	2.13 ± 0.44
		Qq	0	-	-
		qq	0	-	-
	NW_003613573.1:g.20713A>G	AA	0.13	1.28 ± 0.10	2.00 ± 0.34
		AG	0.47	1.49 ± 0.29	2.30 ± 0.44
		GG	0.4	1.42 ± 0.17	1.98 ± 0.43
	NW_003613573.1:g.48236G>C	CC	0	-	-
		GC	0.31	1.49 ± 0.24	2.26 ± 0.33
		GG	0.69	1.41 ± 0.24	2.08 ± 0.49
	NW_003613573.1:g.48834A>T	AA	0.04	1.39	2.42
		AT	0.23	1.42 ± 0.23	2.21 ± 0.37
		TT	0.73	1.44 ± 0.25	2.09 ± 0.47
	NW_003613573.1:g.48943G>C	CC	0.03	1.89	2.42
		CG	0.9	1.42 ± 0.23	2.11 ± 0.46
		GG	0.07	1.32 ± 0.10	2.25 ± 0.24
	NW_003613573.1:g.50536T>C	CC	0	-	-
		CT	0	-	-
		TT	1	1.43 ± 0.24	2.13 ± 0.44
	NW_003613573.1:g.53468G>A	AA	0.07	1.32 ± 0.10	2.25 ± 0.24
		AG	0.31	1.50 ± 0.24	2.31 ± 0.39
		GG	0.62	1.42 ± 0.25	2.01 ± 0.46
	NW_003613573.1:g.53546G>A	AA	0	-	-
		AG	0	-	-
		GG	1	1.43 ± 0.24	2.13 ± 0.44
	NW_003613573.1:g.58318C>G	CC	0.04	1.45	2.9
		CG	0.96	1.46 ± 0.24	2.12 ± 0.43
		GG	0	-	-
Sutai	NW_003613573.1:g.19863_20286delinsCATCGTACCGA	QQ	1	1.27 ± 0.26	2.34 ± 0.36
		Qq	0	-	-
		qq	0	-	-
	NW_003613573.1:g.20713A>G	AA	0.54	1.29 ± 0.26	2.37 ± 0.35
		AG	0.41	1.26 ± 0.27	2.32 ± 0.36
		GG	0.05	1.27 ± 0.27	2.29 ± 0.41
	NW_003613573.1:g.48236G>C	CC	0.02	1.32 ± 0.23	2.23 ± 0.21
		GC	0.2	1.24 ± 0.26	2.28 ± 0.38
		GG	0.78	1.28 ± 0.26	2.36 ± 0.35
	NW_003613573.1:g.48834A>T	AA	0.37	1.27 ± 0.25	2.35 ± 0.33
		AT	0.47	1.28 ± 0.27	2.32 ± 0.38
		TT	0.16	1.28 ± 0.27	2.39 ± 0.36
	NW_003613573.1:g.48943G>C	CC	0.08	1.30 ± 0.25	2.46 ± 0.32
		CG	0.39	1.28 ± 0.29	2.35 ± 0.39
		GG	0.53	1.26 ± 0.24	2.32 ± 0.33
	NW_003613573.1:g.50536T>C	CC	0.04	1.26 ± 0.19	2.31 ± 0.31
		CT	0.34	1.29 ± 0.25	2.36 ± 0.35
		TT	0.62	1.27 ± 0.27	2.33 ± 0.37
	NW_003613573.1:g.53468G>A	AA	0.02	1.32 ± 0.23	2.23 ± 0.21
		AG	0.21	1.25 ± 0.26	2.29 ± 0.38
		GG	0.77	1.28 ± 0.26	2.36 ± 0.35
	NW_003613573.1:g.53546G>A	AA	0.01	1.29 ± 0.25	2.36 ± 0.31
		AG	0.05	1.28 ± 0.22	2.45 ± 0.29
		GG	0.94	1.27 ± 0.26	2.34 ± 0.36
	NW_003613573.1:g.58318C>G	CC	0.38	1.27 ± 0.25	2.35 ± 0.33
		CG	0.46	1.28 ± 0.27	2.32 ± 0.38
		GG	0.16	1.28 ± 0.27	2.39 ± 0.36
*Genotype: Q for Normal sequence; q for indel sequence.
Small letters means values among three genotypes in the same column with different superscripts significantly differ at P < 0.05.
